# Supplementary material for: A Biomarker Panel Based upon AFP, Fucosylated Kininogen and PEG-Precipitated IgG Is Highly Accurate for the Early Detection Hepatocellular Carcinoma in Patients with Cirrhosis in Phase II and Phase III Biomarker Evaluation
Source: Cancers (Basel). 2022 Dec 2;14(23):5970. doi: 10.3390/cancers14235970 (PMC9740205; doi:10.3390/cancers14235970)
Supplement: Supplementary file 1 [file cancers-14-05970-s001.zip]

Archive with 1 entries (1 files):
- cancers-1974393-supplementary.pdf
